# Supplementary material for: Curcumin-Loaded Human Serum Albumin Nanoparticles Prevent Parkinson’s Disease-like Symptoms in C. elegans
Source: Nanomaterials (Basel). 2022 Feb 24;12(5):758. doi: 10.3390/nano12050758 (PMC8924894; doi:10.3390/nano12050758)
Supplement: Supplementary file 1 [file nanomaterials-12-00758-s001.zip]

Archive with 1 entries (1 files):
- nanomaterials-1560640-supplementary.pdf
